# Supplementary material for: Resistant Sources and Genetic Control of Resistance to ToLCNDV in Cucumber
Source: Microorganisms. 2021 Apr 24;9(5):913. doi: 10.3390/microorganisms9050913 (PMC8146778; doi:10.3390/microorganisms9050913)
Supplement: Supplementary file 1 [file microorganisms-09-00913-s001.zip]

Archive with 4 entries (3 files):
- microorganisms-1178027-SI/
- microorganisms-1178027-SI/Table S1.xlsx
- microorganisms-1178027-SI/Table S2.xlsx
- microorganisms-1178027-SI/Table S3.xlsx
