# Supplementary material for: Resistant Sources and Genetic Control of Resistance to ToLCNDV in Cucumber
Source: Microorganisms. 2021 Apr 24;9(5):913. doi: 10.3390/microorganisms9050913 (PMC8146778; doi:10.3390/microorganisms9050913)
Supplement: Supplementary file 1 [file microorganisms-09-00913-s001.zip › microorganisms-1178027-SI/Table S1.xlsx]

## Sheet: Hoja1
Table S1	List of polimorphic SNPs in the F2 (CGN23089-2 x BGV011742) population. Their position in the genome is according to the Version 2 of the cucumber genome Gy14 (http://cucurbitgenomics.org). The positions in the genetic map were calculated using Kosambi's function.
SNP	Chromosome	Genomic position	Genetic position	Flanquing sequence
SNPCs1_3	Chr1	10533072	0	TGAATAGCACAAATCTCATATCTACAAAAAGAAAAGAAAAATAATAAGAGAGTCAACACGTAAAGAAAAACAAGAGTGGTAATCGCTTGATGACAACCAA[C/G]TAAATAAACGATTACAATACTATGGAGAGATTTTAGATAGGTACCATTTCTAGTAGAGGGAAAATATAGACAATAAAACAACATGTAGTGTTGTTTAAAA
SNPCs1_6	Chr1	32977672	59.1	GTTTATCATAGCCAACACGATTGTTTATCATAGCCAACACRATTGTTTAGTATGATCAACMCGATCGTATAATTTGAAATTTTTAACGAT[C/A]ATTTATATTAGACTACATGATCACTTATCACAACCAACACGATCATTTTCCATGATAAACATGATTGTTTAACATGGTCAACACG
SNPCs2_1	Chr2	3292488	0	ATGTTTCACTCGTGGTTCGTTTTAATTCAACAAAAATTTACGGTATAAATTTGAACTTCTAATCAAAGGAGATATTTCTTACCGAATTGAGGTGAAGTT[T/G]GTTATTTGACTTGCGGGTTTAATAAGTCTAAGGTTGAAAAGTTTGGTTGAAATAAGTTATAGAAAAAAATTGGTTATGATGTAGAAGGCCAAGATAAATC
SNPCs2_2	Chr2	7621439	10.8	GGGTGAGAGTGACCAAATTGTCAACTCAATATGCTTATCATTTTGGGGACAAGCCCGAATGGGAAGTTAAAAATATAATTACACAAGATGAAATTTACTC[C/T]TTTTTCGACTTTAGGGTAATAGATGAGTATTTCCTTAAATAATGTCTCTAAGACTTGAACAAAGAGCCCTACCCTCTCTCTGACAT
SNPCs2_3	Chr2	12760375	32.7	ATGTGTTATACCAAGATGTAATCATACTTCTTAACTCACCTMATTTTTKAAAAACTAGYATGTGTTCACTRACAATGTATTTGATTCATATTATTCTA[G/C]GAGCTTGACAATGTCTCACATCATAGTATATGTCGTACCAAAATATAATCACACTTCTCAACCTAACTATATTTTTGTATCTAACTCAAGTTCAATCAC
SNPCs2_6	Chr2	32006615	77.1	TAAAATAAAATTTGTTGTACTACATTCTGATATTCTTCTGTGGGTGAGGTCATAAACTGACTCACAATGCTTACC[A/G]AATAAGCAATGTCTGAACGTGTTACCATAAGGTAATTCGACTTACCAACCAGTCTTCTATACCTCTCAAGATCCTTAAATGGTTCTCCATCTTTTAAAAG
SNPCs3_1	Chr3	268497	0	CCATAATGTAGGATACAAGTTAGAATGTGAATTATTGAMAACTAGTGTTTCCTTGGGAATTTAAGACAATACTATTTGTTTGCTTGACAATGAATCATTA[A/C]GGAATTTGTGAGTTTGGATTTTGTACAAGTGGATGTAGTGTGGACTGGTAAACCTAACTTTCTTATGCATATTTGGGTTCTTTAGCGTGCCTCTTGACTC
SNPCs3_5	Chr3	30060899	89.5	AAAAAAATAGTTGTTAAAATTTTATGATGGTGACAAGAAATTAAAATCTCCCATTTCAACATATATTCCAAAACATTCCTCCTATTTTCATAGTTGACCAAGCCC[A/T]TGTCAAGGTATCAATTAATAATCTAACTTGTCTTTTCCCACCAATTTAGGGTTCAAAATTCCGTACTAAAAAACTTAGTAGTATATAGATTAATTAAGGT
SNPCs3_6	Chr3	38387600	127.7	CTCACTTGGCGCCAACATAACAGGAGAGTTCGCTGTTAAATCTGGAGATCTATCTTTCACAACTGAATTTCCAGAAATTGAATGAGAGTTGAGCTCGTTT[A/T]TGGGAGATTGAACCTTTGAATCCTCGATCTTATCTGGGTTAAGTGCATCAGGGGTTCCAGAGGATAATATCTTGTCCCCAACAGGTTCTGCTGTTTGTCT
SNPCs4_1	Chr4	1196307	0	ATGGTCTGAAATGATATGGGAGGGTTTTCTTTTCTGCTACTGATGGAGGAATGAGTCGACGTTTTACTTTGATCAAAGG[G/T]ATTCGTTTGAGGTGAATTTTAACGTGGTTTCGTTTTCTTTATTCTGATGAGAATGTTTTATATTTGGGTTGYGGACTTCATTTCCTGAGATTCTCTAG
SNPCs4_2	Chr4	6322800	28.3	GTGGTCATCAACCGTGTTCTCATTCCCTTATTTTTCTACAATTTTTCTTTTATATTTTTTTGAAATCATGATCATTCTTCTACAATTATTATTCTTCTT[A/G]TGCTATTATTATCTCTGTTTTCAATCAATCATCAATCTTGTATTATTTTTTTTCAATGTGTCATGGACAGAGATGAACTACATGATCGTTTACCATAGGA
SNPCs5_1	Chr5	1927666	0	GTGGTTGYAGTGCAACTACAAATTTTAATATATGCTCAAGTKTGTACTTGGTTTATGATAATAGTCAAACAAAATTTG[A/G]AAGAAGACGATGGATTGACACTCTGTTTCTTTYTTCAACAGTTGTGTTAGGGTTGTCGTTTTTATTGAAAGAGAGATTTGTTTCTATARACTGGCCACAA
SNPCs5_2	Chr5	5406277	21.9	TCTTCTGAAAGTTGTCCTCCTTTTATAACTACATATTGTTTTTCTGTTTCTGTTTGAAAGTTCCCAACAATTATCATGAAATGATC[G/A]CTACCCTTGGAAGAATTACCATCTGTTTACTTTCTACAACCCAAGTTTGGTTTTTATCTTTTCTTTTAAAGCTCCCCCAACAAATACTTGTTTTCAGAGA
SNPCs5_4	Chr5	23243492	52.3	TCCATAACTGAAAACAATTCCGTTTTTCCACCAAAGCCAACAAAAAATATGTTCTAAAAGAGAAAAAAACTGATAAGAAGAACCAACTAAAAACCAGCAG[A/C]TTCATCGTCCAGTTCCATAAATGATAAGAAATGGACCATTCGGATAAATAAATATAACACAGCAAGTAATCAACCTGTGAAGAAAACACCATTTCTAACA
SNPCs6_8	chr6	6705461	0	TCCATACGCGTTGAAGCTAACATGCTACTGGCCCCATGAGCTGCAGACCCCTGCATCCCTGATCGTGTTTATCACCAGAACATATTCATTAAAAGAATCA[C/T]ACAACTTGACGTCTAAACATTAAACTAATCCCCAAACATGCCTTGCTACTTAAGACCCCAGAAGGTTAATTGATTGCCCATACGTAAATTATCAAACTTA
SNPCs6_7bis	Chr6	7276564	2.2	CTTTGACTCATCGGTGCCCACGACTCTGCTACTTTAGCAGAGATCACACATCTTGATCGTTTGCCATAGTTCAAAATTGTTTCTCTTGGTGAATTATTRT[T/C]GATTTTCATGTTTACAACTAACATCTTAACGATTAAGGTTAGATACCAGTTTATTACAAAATTAACAAATAAAGAATACAAAGAAGCC
SNPCs6_13	Chr6	28011458	55.8	TTGGGAAGATGAGTTAATTAGGGAAGTAATTAATATAAAGTGTTGGGAGGTTTGTTTAGAATTTAGTGTGCAGAGATTTAATGGAAGGGATTCCTTTTTG[G/C]CCTATAAAGTTGAAAGGAAAGGTCATCTCGTACTTCATGGAATAAATTTTAGTTGTGTCCCATTGTCACGTGATAATGCAGGACCCTCCTCCCAACCTTA
SNPCs7_5	Chr7	19195878	0	CTCATGAAAAGTGCCCTGGAACACCAAAAGAATTTCCTATCTATTCAAACAGTACATTTCTCATACCCGTTAATGATGCTCATCAGGTATGTTGATCTAC[A/T]TAAATCTCCTCCTTGCTTCCCCAACCATCCATAAATATTGTGGCTTATTTGATGTTCATCATTTCTGCTTCTAGGGTAGTAAACCCAATAATTTTGTGCG
