# Supplementary material for: Resistant Sources and Genetic Control of Resistance to ToLCNDV in Cucumber
Source: Microorganisms. 2021 Apr 24;9(5):913. doi: 10.3390/microorganisms9050913 (PMC8146778; doi:10.3390/microorganisms9050913)
Supplement: Supplementary file 1 [file microorganisms-09-00913-s001.zip › microorganisms-1178027-SI/Table S2.xlsx]

## Sheet: Hoja1
Table S2	Syntenic genes between candidate region for ToLCNDV resistance in chromosome 8 of C. moschata, chromosome 11 of C. melo and chromosome 6 of C. sativus genomes (v1.0, v3.6.1 and Gy14-v2, respectively), determined with Tripal “SyntenyViewer,” available in cucurbitgenomics.com.
C. moschata						C. melo						C. sativus
Chromosome	Gene code	Anotation	Start	End		Chromosome	Gene code	Anotation	Start	End		Chromosome	Gene code	Anotation	Start	End
8	CmoCh08G001620	ATP binding / protein kinase/ protein tyrosine kinase	935090	938101		11	MELO3C022300	probably inactive receptor-like protein kinase At2g46850	32615257	32618714		6	CsGy6G008050	probably inactive receptor-like protein kinase At2g46850	6756572	6759847
8	CmoCh08G001630	Kinase family protein	939641	945434		11	MELO3C022301	serine/threonine-protein kinase ATG1a isoform X4	32619391	32625072		6	CsGy6G008040	Serine/threonine-protein kinase, putative	6748975	6756214
8	CmoCh08G001640	(Late elongated hypocotyl a) (Late elongated hypocotyl b)	946033	952647		11	MELO3C022302	protein LHY-like isoform X1	32629300	32645388		6	CsGy6G008030	protein LHY-like isoform X2	6733055	6746251
8	CmoCh08G001670	WRKY transcription factor-like protein	961652	964894		11	MELO3C022322	Protein LAZY 1	32849410	32851986		3	CsGy3G023840	regulator of nonsense transcript protein	23772753	23780744
8	CmoCh08G001670	WRKY transcription factor-like protein	961652	964894		11	MELO3C022322	Protein LAZY 1	32849410	32851986		6	CsGy6G007810	protein LAZY 1-like	6527862	6533389
8	CmoCh08G001690	(Sphingosine phosphate lyase, putative) (4.1.2.27)	966664	972981		11	MELO3C022321	sphingosine-1-phosphate lyase	32839217	32845994		6	CsGy6G007820	sphingosine-1-phosphate lyase	6535915	6542916
8	CmoCh08G001700	Fcf2 pre-rRNA processing protein	974271	978063		11	MELO3C035238	Fcf2 pre-rRNA processing protein	32833397	32837422		6	CsGy6G007830	rRNA-processing protein fcf2	6544969	6549135
8	CmoCh08G001710	BZIP transcription factor	979217	985783		11	MELO3C022320	BZIP transcription factor, putative (DUF1664)	32822949	32832581		6	CsGy6G007840	bZIP transcription factor%2C putative (DUF1664)	6550199	6559600
8	CmoCh08G001720	DNA primase large subunit, putative	986849	995750		11	MELO3C022319	DNA primase large subunit	32812469	32821217		6	CsGy6G007850	DNA primase large subunit	6561134	6569663
8	CmoCh08G001730	Squamosa promoter-binding-like protein 16	996835	999772		11	MELO3C022318	squamosa promoter-binding-like protein 16	32800398	32803713		6	CsGy6G007860	squamosa promoter-binding-like protein 16	6574769	6577931
8	CmoCh08G001740	Unknown protein	1001631	1002017		11	MELO3C022317	Unknown protein	32794905	32795810		6	CsGy6G007870	Uncharacterized protein	6580291	6580677
8	CmoCh08G001750	MADS-box transcription factor 1	1016886	1020763		11	MELO3C022316	MADS-box transcription factor	32762765	32769297		6	CsGy6G007880	MADS-box transcription factor 1	6599537	6605898
8	CmoCh08G001760	MADS-box transcription factor	1023858	1047776		11	MELO3C022315	MADS-box transcription factor 8-like	32738860	32756303		6	CsGy6G007890	MADS-box transcription factor 8-like	6611116	6611757
8	CmoCh08G001780	Transmembrane protein, putative	1051479	1053847		11	MELO3C022314	F17L21.8, putative	32732843	32735126		6	CsGy6G007900	transmembrane protein	6641967	6645081
8	CmoCh08G001790	Transmembrane protein, putative	1053587	1054794		11	MELO3C022313	Transmembrane protein, putative	32731836	32732354		6	-
8	CmoCh08G001800	Calmodulin-binding transcription activator 4-like protein	1057956	1072099		11	MELO3C022312	calmodulin-binding transcription activator 4	32713233	32726584		6	CsGy6G007910	calmodulin-binding transcription activator 4	6651344	6663435
8	CmoCh08G001810	Ciliary neurotrophic factor	1072693	1073649		11	MELO3C022311	Protein DDI1 2	32711127	32712817		6	CsGy6G007920	Ciliary neurotrophic factor	6663544	6665115
8	CmoCh08G001830	Signal transduction histidine kinase, hybrid-type, ethylene sensor	1074486	1079665		11	MELO3C022310	Histidine kinase	32703591	32709416		6	CsGy6G007930	Histidine kinase 3	6667575	6673737
