# Supplementary material for: Resistant Sources and Genetic Control of Resistance to ToLCNDV in Cucumber
Source: Microorganisms. 2021 Apr 24;9(5):913. doi: 10.3390/microorganisms9050913 (PMC8146778; doi:10.3390/microorganisms9050913)
Supplement: Supplementary file 1 [file microorganisms-09-00913-s001.zip › microorganisms-1178027-SI/Table S3.xlsx]

## Sheet: Hoja1
Table S3	Annotated genes in the candidate region of chromosome 6 of C. sativus genome (Gy14 v2) available in cucurbitgenomics.com.
Gene ID	Description
CsGy2G011670.1	Peroxidase
CsGy2G011680.1	RNA-binding protein
CsGy2G011690.1	Unknown Protein
CsGy2G011700.1	Uncharacterized protein
CsGy2G011710.1	myb family transcription factor EFM-like
CsGy2G011720.1	serine/threonine-protein kinase SRK2E-like
CsGy2G011730.1	Unknown Protein
CsGy2G011740.1	N-acetyl-gamma-glutamyl-phosphate reductase
CsGy2G011750.1	Unknown Protein
CsGy2G011760.1	phragmoplast orienting kinesin 2
CsGy2G011770.1	methyl esterase 3
CsGy2G011780.1	CCG-binding protein 1
CsGy2G011790.1	cell division cycle-associated 7-like protein
CsGy2G011800.1	Expp1 protein
CsGy2G011810.1	Uncharacterized protein
CsGy2G011820.1	B3 domain-containing transcription factor VRN1-like
CsGy2G011830.1	B3 domain-containing transcription factor VRN1-like
CsGy2G011840.1	serine/threonine-protein kinase SMG1-like
CsGy2G011850.1	Guanine nucleotide binding protein (G-protein), alpha subunit
CsGy2G011860.1	cold-regulated 413 plasma membrane protein 2-like
CsGy2G011870.1	Long-chain-fatty-acid--CoA ligase 5
CsGy2G011880.1	RING-H2 finger protein ATL65
CsGy2G011890.1	mitochondrial import receptor subunit TOM6 homolog
CsGy2G011900.1	NAD(P)H dehydrogenase (quinone)
CsGy2G011910.1	deSI-like protein At4g17486
CsGy2G011920.1	Dolichyl-diphosphooligosaccharide--protein glycosyltransferase 48 kDa subunit
CsGy2G011930.1	Pentatricopeptide repeat-containing protein At4g20090
CsGy2G011940.1	Unknown Protein
CsGy2G011950.1	UPF0496 protein At4g34320-like
CsGy2G011960.1	4-hydroxy-3-methylbut-2-enyl diphosphate reductase
CsGy2G011970.1	RING-type E3 ubiquitin transferase
CsGy2G011980.1	protein EMBRYO SAC DEVELOPMENT ARREST 3, chloroplastic
CsGy2G011990.1	plastid division protein PDV2
CsGy2G012000.1	Non-symbiotic hemoglobin 1
CsGy2G012010.1	HTH-type transcriptional regulator
CsGy2G012020.1	Cysteine/Histidine-rich C1 domain family protein
CsGy2G012030.1	pentatricopeptide repeat-containing protein At2g15980
CsGy2G012040.1	CASP-like protein
CsGy2G012050.1	phosphatidylinositol 4-kinase alpha 1
CsGy2G012060.1	mediator of RNA polymerase II transcription subunit 32 isoform X2
CsGy2G012070.1	ATP-dependent Clp protease proteolytic subunit
CsGy2G012080.1	BURP domain protein USPL1-like
CsGy2G012090.1	BURP domain-containing protein
CsGy2G012100.1	Uncharacterized protein
CsGy2G012110.1	organ-specific protein P4-like
CsGy2G012120.1	putative proline-rich receptor-like protein kinase PERK6
CsGy2G012130.1	Coatomer subunit gamma
CsGy2G012140.1	glucan endo-1,3-beta-D-glucosidase-like
CsGy2G012150.1	Adenylyl cyclase-associated protein
CsGy2G012160.1	probable LRR receptor-like serine/threonine-protein kinase At2g16250
CsGy2G012170.1	RNA-binding protein 3
CsGy2G012180.1	Uncharacterized protein
CsGy2G012190.1	protein RADIALIS-like 2
CsGy2G012200.1	hypothetical protein
CsGy2G012210.1	alpha/beta-Hydrolases superfamily protein
CsGy2G012220.1	Unknown Protein
CsGy2G012230.1	transcription factor bHLH49
CsGy2G012240.1	Adenine nucleotide alpha hydrolases-like superfamily protein
CsGy2G012250.1	glutamine--tRNA ligase-like
CsGy2G012260.1	Unknown Protein
CsGy2G012270.1	ribosome biogenesis protein BRX1-like
CsGy2G012280.1	putative pectinesterase 11
CsGy2G012290.1	isoflavone reductase-like protein
CsGy2G012300.1	isoflavone reductase homolog
CsGy2G012310.1	Ribosomal RNA large subunit methyltransferase E
CsGy2G012320.1	Protein RER1
CsGy2G012330.1	Uncharacterized protein
CsGy2G012340.1	F-box family protein, putative isoform 1
CsGy2G012350.1	SNF1-related protein kinase regulatory subunit gamma-1-like
CsGy2G012360.1	Glucose-1-phosphate adenylyltransferase
CsGy2G012370.1	Unknown Protein
CsGy2G012380.1	NADPH-dependent 1-acyldihydroxyacetone phosphate reductase-like
CsGy2G012390.1	transmembrane protein
CsGy2G012400.1	Bifunctional dihydrofolate reductase-thymidylate synthase
CsGy2G012410.1	Diaminopimelate decarboxylase 2
CsGy2G012420.1	Unknown Protein
CsGy2G012430.1	phosphatidylinositol/phosphatidylcholine transfer protein SFH3-like isoform X1
CsGy2G012440.1	phosphatidylinositol/phosphatidylcholine transfer protein SFH8-like
CsGy2G012450.1	bZIP transcription factor 53-like
CsGy2G012460.1	Unknown Protein
CsGy2G012470.1	chaperone protein dnaJ 10-like
CsGy2G012480.1	Protein CASPARIAN STRIP INTEGRITY FACTOR 2
CsGy2G012490.1	RING/U-box superfamily protein
CsGy2G012500.1	transmembrane protein
CsGy2G012510.1	dehydrin LEA
CsGy2G012520.1	bifunctional phosphatase IMPL2, chloroplastic
CsGy2G012530.1	SUMO-activating enzyme subunit 2
CsGy2G012540.1	Uncharacterized protein
CsGy2G012550.1	protein CHROMATIN REMODELING 35-like
CsGy2G012560.1	BEL1-like homeodomain protein 7
CsGy2G012570.1	Unknown Protein
CsGy2G012580.1	zinc finger CCHC domain-containing protein 10
CsGy2G012590.1	Beta-galactosidase
CsGy2G012600.1	WD repeat-containing protein 13-like
CsGy2G012610.1	Cysteine proteinase Cathepsin F
CsGy2G012620.1	Coatomer subunit alpha-1
CsGy2G012630.1	Coatomer subunit alpha-1
CsGy2G012640.1	B-box zinc finger protein 21-like
CsGy2G012650.1	Unknown Protein
CsGy2G012660.1	kinesin-related protein 11-like
CsGy2G012670.1	Unknown Protein
CsGy2G012680.1	xylulose kinase
CsGy2G012690.1	Protein DETOXIFICATION
CsGy2G012700.1	Protein DETOXIFICATION
CsGy2G012710.1	Protein DETOXIFICATION
CsGy2G012720.1	squalene synthase-like
CsGy2G012730.1	SH3 domain-containing protein 2
CsGy2G012740.1	Uncharacterized protein
CsGy2G012750.1	Beta-D-glucosidase
CsGy2G012760.1	GATA transcription factor
CsGy2G012770.1	altered inheritance of mitochondria protein
CsGy2G012780.1	Unknown Protein
CsGy2G012790.1	Unknown Protein
CsGy2G012800.1	Endoglucanase
CsGy2G012810.1	Fructose-bisphosphate aldolase
CsGy2G012820.1	NADH dehydrogenase [ubiquinone] 1 beta subcomplex subunit 9
CsGy2G012830.1	Ubiquitin fusion degradation 1 protein
CsGy2G012840.1	Unknown Protein
CsGy2G012850.1	Unknown Protein
CsGy2G012860.1	Arginine decarboxylase
CsGy2G012870.1	Unknown Protein
CsGy2G012880.1	Glutamine--fructose-6-phosphate aminotransferase [isomerizing]
CsGy2G012890.1	Ribosome-binding factor A, putative
CsGy2G012900.1	auxin-responsive protein SAUR64
CsGy2G012910.1	pentatricopeptide repeat-containing protein At2g13600-like
CsGy2G012920.1	Unknown Protein
CsGy2G012930.1	Unknown Protein
CsGy2G012940.1	40S ribosomal protein S12
CsGy2G012950.1	auxin-responsive protein SAUR20-like
CsGy2G012960.1	Unknown Protein
CsGy2G012970.1	Unknown Protein
CsGy2G012980.1	Unknown Protein
CsGy2G012990.1	Uncharacterized protein
CsGy2G013000.1	Unknown Protein
CsGy2G013010.1	Unknown Protein
CsGy2G013020.1	P-loop containing nucleoside triphosphate hydrolases superfamily protein
CsGy2G013030.1	P-loop containing nucleoside triphosphate hydrolases superfamily protein
CsGy2G013040.1	pentatricopeptide repeat-containing protein MRL1, chloroplastic
CsGy2G013050.1	aquaporin TIP1-2-like
CsGy2G013060.1	ER lumen protein retaining receptor
CsGy2G013070.1	Urb2/Npa2 family protein
CsGy2G013080.1	Triosephosphate isomerase
CsGy2G013090.1	Transcription factor bHLH121
CsGy2G013100.1	Protein XAP5 CIRCADIAN TIMEKEEPER
CsGy2G013110.1	translocon-associated protein subunit alpha
CsGy2G013120.1	proline-rich protein 4-like
CsGy2G013130.1	Unknown Protein
CsGy2G013140.1	Eukaryotic translation initiation factor 1A
CsGy2G013150.1	nucleoporin (DUF3414)
CsGy2G013160.1	eukaryotic translation initiation factor 4B3-like
CsGy2G013170.1	Pollen Ole e 1 allergen/extensin
CsGy2G013180.1	Glutamyl-trna(Gln) amidotransferase subunit a, chloroplasticmitochondrial
CsGy2G013190.1	Glutamyl-tRNA(Gln) amidotransferase subunit A
CsGy2G013200.1	Glutamyl-tRNA(Gln) amidotransferase subunit A 1
CsGy2G013210.1	Dirigent protein
CsGy2G013220.1	armadillo repeat only 1
CsGy2G013230.1	auxin transporter-like protein 2
CsGy2G013240.1	auxin transporter-like protein 2
CsGy2G013250.1	Pathogenesis-related thaumatin superfamily protein
CsGy2G013260.1	endo-1,4-beta-xylanase B
CsGy2G013270.1	Pathogenesis-related thaumatin superfamily protein
CsGy2G013280.1	protein NUCLEAR FUSION DEFECTIVE 4
CsGy2G013290.1	serine/threonine-protein kinase STY46-like isoform X4
CsGy2G013300.1	ACT-like protein tyrosine kinase family protein
CsGy2G013310.1	Unknown Protein
CsGy2G013320.1	Peptidyl-prolyl cis-trans isomerase
CsGy2G013330.1	Rhodanese-like domain-containing protein 19, mitochondrial
CsGy2G013340.1	Choline transporter-related family protein
CsGy2G013350.1	Cofilin/actin-depolymerizing factor-like protein
CsGy2G013360.1	Subtilisin-like protease
CsGy2G013370.1	putative CCR4-associated factor 1 homolog 8
CsGy2G013380.1	Uncharacterized protein
CsGy2G013390.1	Senescence/dehydration-associated protein-like protein
CsGy2G013400.1	MYB transcription factor
CsGy2G013410.1	synaptotagmin-2-like
CsGy2G013420.1	E3 ubiquitin-protein ligase UPL3
CsGy2G013430.1	protein MCM10 homolog isoform X2
CsGy2G013440.1	Rac-like GTP-binding protein 7
CsGy2G013450.1	serine/threonine-protein kinase At3g07070
CsGy2G013460.1	basic leucine zipper 23 isoform X2
CsGy2G013470.1	probable BOI-related E3 ubiquitin-protein ligase 3
CsGy2G013480.1	CDP-diacylglycerol--inositol 3-phosphatidyltransferase
CsGy2G013490.1	Nickel/cobalt transporter, high-affinity
CsGy2G013500.1	Heparan-alpha-glucosaminide N-acetyltransferase
CsGy2G013510.1	pre-mRNA-splicing factor syf2
CsGy2G013520.1	phospholipase-like protein (PEARLI 4) family protein
CsGy2G013530.1	mavicyanin-like
CsGy2G013540.1	transmembrane protein%2C putative (DUF1279)
CsGy2G013550.1	probable ubiquitin-conjugating enzyme E2 23
CsGy2G013560.1	Translation initiation factor 3
CsGy2G013570.1	Unknown Protein
CsGy2G013580.1	probable protein phosphatase 2C 60
CsGy2G013590.1	Unknown Protein
CsGy2G013600.1	Unknown Protein
CsGy2G013610.1	DUF632 domain-containing protein/DUF630 domain-containing protein
CsGy2G013620.1	protein CHAPERONE-LIKE PROTEIN OF POR1, chloroplastic
CsGy2G013630.1	Phytoene dehydrogenase, putative
CsGy2G013640.1	Unknown Protein
CsGy2G013650.1	transportin-1
CsGy2G013660.1	serine/threonine protein phosphatase 2A 57 kDa regulatory subunit B' beta isoform-like
CsGy2G013670.1	Unknown Protein
CsGy2G013680.1	glutamine--tRNA ligase-like
CsGy2G013690.1	Formin-like protein
CsGy2G013700.1	Peroxidase
CsGy2G013710.1	cysteine-rich/transmembrane domain A-like protein
CsGy2G013720.1	VQ motif-containing family protein
CsGy2G013730.1	GTP-binding protein
CsGy2G013740.1	UDP-glycosyltransferase
CsGy2G013750.1	transmembrane protein
CsGy2G013760.1	prostamide/prostaglandin F synthase isoform X1
CsGy2G013770.1	ethylene-responsive transcription factor ERF008
CsGy2G013780.1	AP2-like ethylene-responsive transcription factor TOE3 isoform X1
CsGy2G013790.1	U3 small nucleolar RNA-associated protein 18 homolog
CsGy2G013800.1	filament-like plant protein 7
CsGy2G013810.1	cyclin delta-3
CsGy2G013820.1	probable copper-transporting ATPase HMA5
CsGy2G013830.1	Histone-lysine N-methyltransferase
CsGy2G013840.1	F-box protein At5g67140
CsGy2G013850.1	F-box protein At5g67140
CsGy2G013860.1	nicotinate phosphoribosyltransferase 2
CsGy2G013870.1	Unknown Protein
CsGy2G013880.1	mitogen-activated protein kinase kinase kinase 1-like
CsGy2G013890.1	DNA polymerase
CsGy2G013900.1	BTB/POZ domain-containing protein
CsGy2G013910.1	glycosyltransferase-like protein
CsGy2G013920.1	DUF1230 family protein (DUF1230)
CsGy2G013930.1	homeobox protein 6
CsGy2G013940.1	Pimeloyl-[acyl-carrier protein] methyl ester esterase
CsGy2G013950.1	glucan endo-1,3-beta-glucosidase 13
CsGy2G013960.1	Uncharacterized protein
CsGy2G013970.1	FRIGIDA-like protein 5 isoform X1
CsGy2G013980.1	RING-type E3 ubiquitin transferase
CsGy2G013990.1	aspartic proteinase CDR1-like
CsGy2G014000.1	Zeaxanthin epoxidase, chloroplastic
CsGy2G014010.1	probable NOT transcription complex subunit VIP2 isoform X1
CsGy2G014020.1	CLK4-associating serine/arginine rich protein-like
CsGy2G014030.1	glucan endo-1,3-beta-glucosidase 8-like
CsGy2G014040.1	1-phosphatidylinositol-4%2C5-bisphosphate phosphodiesterase epsilon-1%2C putative (DUF1685)
CsGy2G014050.1	Unknown Protein
CsGy2G014060.1	red chlorophyll catabolite reductase-like
CsGy2G014070.1	Arabinanase/levansucrase/invertase
CsGy2G014080.1	Arabinanase/levansucrase/invertase
CsGy2G014090.1	protein SHORT-ROOT-like isoform X2
CsGy2G014100.1	60S ribosomal protein L26-1-like
CsGy2G014110.1	mitochondrial outer membrane protein porin 2
CsGy2G014120.1	DNA-directed RNA polymerase II subunit RPB1-like protein
CsGy2G014130.1	ternary complex factor MIP1 leucine-zipper protein (Protein of unknown function%2C DUF547)
CsGy2G014140.1	Transducin/WD40 repeat-like superfamily protein isoform 1
CsGy2G014150.1	transcription factor HEC2-like
CsGy2G014160.1	alpha/beta-Hydrolases superfamily protein
CsGy2G014170.1	RNA-binding protein, putative
CsGy2G014180.1	Methionine aminopeptidase
CsGy2G014190.1	B3 domain-containing protein Os01g0234100-like isoform X1
CsGy2G014200.1	hypothetical protein
CsGy2G014210.1	centrin2
CsGy2G014220.1	Unknown Protein
CsGy2G014230.1	probable calcium-binding protein CML32
CsGy2G014240.1	pentatricopeptide repeat-containing protein At3g50420
CsGy2G014250.1	Golgin candidate 6 isoform 1
CsGy2G014260.1	L-ascorbate oxidase homolog
CsGy2G014270.1	serine/threonine-protein kinase SRK2I
CsGy2G014280.1	protein DA1-related 1-like isoform X1
CsGy2G014290.1	protein LYK5-like
CsGy2G014300.1	pentatricopeptide repeat-containing protein At2g22410, mitochondrial-like
CsGy2G014310.1	Unknown Protein
CsGy2G014320.1	HTH-type transcriptional regulator
CsGy2G014330.1	Serine protease inhibitor%2C potato inhibitor I-type family protein
CsGy2G014340.1	Ankyrin repeat-containing protein
CsGy2G014350.1	Proteinase inhibitor I13
CsGy2G014360.1	Proteinase inhibitor
CsGy2G014370.1	Serine protease inhibitor%2C potato inhibitor I-type family protein
CsGy2G014380.1	Thioredoxin-like protein YLS8
CsGy2G014390.1	poly polymerase
CsGy2G014400.1	Unknown Protein
CsGy2G014410.1	Cysteine-rich venom protein
CsGy2G014420.1	electron transporter%2C putative (Protein of unknown function%2C DUF547)
CsGy2G014430.1	Unknown Protein
CsGy2G014440.1	BEL1-like homeodomain protein 4
CsGy2G014450.1	Unknown Protein
CsGy2G014460.1	Uncharacterized protein
CsGy2G014470.1	Uncharacterized protein
CsGy2G014480.1	Uncharacterized protein
CsGy2G014490.1	Unknown Protein
CsGy2G014500.1	Uncharacterized protein
CsGy2G014510.1	Unknown Protein
CsGy2G014520.1	Unknown Protein
CsGy2G014530.1	B3 domain-containing transcription factor VRN1-like
CsGy2G014540.1	Uncharacterized protein
CsGy2G014550.1	Unknown Protein
CsGy2G014560.1	Uncharacterized protein
CsGy2G014570.1	NASP-related protein sim3
CsGy2G014580.1	Unknown Protein
CsGy2G014590.1	Unknown Protein
CsGy2G014600.1	Unknown Protein
CsGy2G014610.1	UDP-N-acetylmuramoyl-L-alanyl-D-glutamate-2%2C 6-diaminopimelate ligase
CsGy2G014620.1	protein root UVB sensitive 4
CsGy2G014630.1	B3 domain-containing transcription factor VRN1-like
CsGy2G014640.1	putative B3 domain-containing protein isoform X2
CsGy2G014650.1	B3 domain-containing protein At3g18960-like
CsGy2G014660.1	B3 domain-containing protein At3g18960-like
CsGy2G014670.1	B3 domain-containing protein At3g18960-like
CsGy2G014680.1	zinc finger protein 830 isoform X1
CsGy2G014690.1	cell division cycle-associated 7-like protein
CsGy2G014700.1	Molybdopterin cofactor sulfurase, putative
CsGy2G014710.1	GDSL esterase/lipase family
CsGy2G014720.1	Unknown Protein
CsGy2G014730.1	phosphoglycerate mutase-like protein 4
CsGy2G014740.1	CDPK-related kinase 5
CsGy2G014750.1	zinc finger CCCH domain-containing protein 62-like isoform X2
CsGy2G014760.1	protein RALF-like 34
CsGy2G014770.1	ervatamin-B-like
CsGy2G014780.1	Patatin
CsGy2G014790.1	Patatin
CsGy2G014800.1	Patatin
CsGy2G014810.1	Patatin
CsGy2G014820.1	Uncharacterized protein
CsGy2G014830.1	Patatin
CsGy2G014840.1	Patatin
CsGy2G014850.1	Patatin
CsGy2G014860.1	Patatin
CsGy2G014870.1	Patatin
CsGy2G014880.1	Patatin
CsGy2G014890.1	pentatricopeptide repeat-containing protein At2g01390-like
CsGy2G014900.1	calcium uniporter protein 2, mitochondrial
CsGy2G014910.1	probable vacuolar amino acid transporter YPQ1
CsGy2G014920.1	upstream activation factor subunit spp27-like
CsGy2G014930.1	LOB domain-containing protein 36-like
CsGy2G014940.1	50S ribosomal protein L25
CsGy2G014950.1	Patatin
CsGy2G014960.1	Pentatricopeptide repeat
CsGy2G014970.1	transmembrane protein
CsGy2G014980.1	Unknown Protein
CsGy2G014990.1	4-alpha-glucanotransferase
CsGy2G015000.1	Uncharacterized protein
CsGy2G015010.1	protein MIZU-KUSSEI 1-like
CsGy2G015020.1	Unknown Protein
CsGy2G015030.1	Uncharacterized protein
CsGy2G015040.1	protein spinster-like
CsGy2G015050.1	Geranylgeranyl pyrophosphate synthase
CsGy2G015060.1	Pectinesterase
CsGy2G015070.1	Unknown Protein
CsGy2G015080.1	UPF0496 protein At2g18630-like isoform X1
CsGy2G015090.1	GDSL esterase/lipase 1-like
CsGy2G015100.1	GDSL esterase/lipase 1-like
CsGy2G015110.1	GDSL esterase/lipase 5-like
CsGy2G015120.1	Shikimate kinase
CsGy2G015130.1	GTP-binding protein-like protein
CsGy2G015140.1	UBP1-associated protein 2A
CsGy2G015150.1	Ras-related small GTP-binding family protein
CsGy2G015160.1	probable WRKY transcription factor 51
CsGy2G015170.1	violaxanthin de-epoxidase, chloroplastic-like
CsGy2G015180.1	Mitochondrial carrier protein, putative
CsGy2G015190.1	Unknown Protein
CsGy2G015200.1	WRKY transcription factor 15
CsGy2G015210.1	Unknown Protein
CsGy2G015220.1	Uncharacterized protein
CsGy2G015230.1	Shikimate dehydrogenase (NADP(+))
CsGy2G015240.1	Uncharacterized protein
CsGy2G015250.1	ethylene-responsive transcription factor ERF110-like
CsGy2G015260.1	26S proteasome non-ATPase regulatory subunit 12 homolog A
CsGy2G015270.1	ubiquitin carboxyl-terminal hydrolase 27
CsGy2G015280.1	Cytochrome P450
CsGy2G015290.1	terpene synthase 10-like
CsGy2G015300.1	terpene synthase 10-like
CsGy2G015310.1	terpene synthase 10-like
CsGy2G015320.1	terpene synthase 10-like
CsGy2G015330.1	terpene synthase 10-like
CsGy2G015340.1	terpene synthase 10-like
CsGy2G015350.1	terpene synthase 10-like
CsGy2G015360.1	terpene synthase 10-like
CsGy2G015370.1	golgin candidate 5
CsGy2G015380.1	Uncharacterized protein
CsGy2G015390.1	terpene synthase 10-like
CsGy2G015400.1	terpene synthase 10-like
CsGy2G015410.1	kxDL motif-containing protein 1
CsGy2G015420.1	Cinnamyl alcohol dehydrogenase-like protein
CsGy2G015430.1	Alcohol dehydrogenase, putative
CsGy2G015440.1	WAT1-related protein
CsGy2G015450.1	WAT1-related protein
CsGy2G015460.1	Zonadhesin
CsGy2G015470.1	Chaperone DnaJ-domain superfamily protein, putative
CsGy2G015480.1	trihelix transcription factor GT-2-like
CsGy2G015490.1	BolA protein
CsGy2G015500.1	Actin-7
CsGy2G015510.1	RING-H2 finger protein ATL78-like
CsGy2G015520.1	UPF0235 protein LHK_03181
CsGy2G015530.1	Unknown Protein
CsGy2G015540.1	Ribosome assembly factor mrt4
CsGy2G015550.1	50S ribosomal protein L2, putative
CsGy2G015560.1	RING-type E3 ubiquitin transferase
CsGy2G015570.1	protein MKS1-like
CsGy2G015580.1	probable Histone-lysine N-methyltransferase ATXR5
CsGy2G015590.1	Unknown Protein
CsGy2G015600.1	probable pectinesterase/pectinesterase inhibitor 51
CsGy2G015610.1	probable pectinesterase/pectinesterase inhibitor 51
CsGy2G015620.1	Trichome birefringence-like 7
CsGy2G015630.1	Unknown Protein
CsGy2G015640.1	Pentatricopeptide repeat
CsGy2G015650.1	callose synthase 5
CsGy2G015660.1	Uncharacterized protein
CsGy2G015670.1	chitinase 2-like
CsGy2G015680.1	Unknown Protein
CsGy2G015690.1	Flavin-containing monooxygenase
CsGy2G015700.1	Flavin-containing monooxygenase
CsGy2G015710.1	Coiled-coil domain-containing protein 18, putative isoform 2
CsGy2G015720.1	callose synthase 5
CsGy2G015730.1	cation/H(+) antiporter 15
CsGy2G015740.1	cation/H(+) antiporter 15
CsGy2G015750.1	GDP-mannose transporter
CsGy2G015760.1	probable gamma-secretase subunit PEN-2
CsGy2G015770.1	Transcription factor
CsGy2G015780.1	Unknown Protein
CsGy2G015790.1	probable polygalacturonase
CsGy2G015800.1	Ras-related protein Rab-18
CsGy2G015810.1	TPR repeat protein
CsGy2G015820.1	RING-type E3 ubiquitin transferase
CsGy2G015830.1	NAC domain-containing protein 104-like isoform X1
CsGy2G015840.1	ABC transporter G family member 5
CsGy2G015850.1	U2 small nuclear ribonucleoprotein auxiliary factor 35 kDa subunit-related protein 1, putative isoform 1
CsGy2G015860.1	MADS box transcription factor
CsGy2G015870.1	Glutathione S-transferase
CsGy2G015880.1	60S ribosomal protein L10
CsGy2G015890.1	protein artemis
CsGy2G015900.1	glutathione S-transferase 2-like
CsGy2G015910.1	MLO-like protein
CsGy2G015920.1	probable LRR receptor-like serine/threonine-protein kinase At5g10290
CsGy2G015930.1	Unknown Protein
CsGy2G015940.1	NAD-dependent protein deacylase
CsGy2G015950.1	Eukaryotic translation initiation factor 6
CsGy2G015960.1	hypothetical protein
CsGy2G015970.1	CCR4-NOT transcription complex subunit 11 isoform X1
CsGy2G015980.1	Calcium-dependent protein kinase 24
CsGy2G015990.1	acyl-coenzyme A thioesterase 13
CsGy2G016000.1	acyl-coenzyme A thioesterase 13
CsGy2G016010.1	protein SUPPRESSOR OF GENE SILENCING 3
CsGy2G016020.1	Vesicle transport protein
CsGy2G016030.1	Unknown Protein
CsGy2G016040.1	Beta-galactosidase
CsGy2G016050.1	cyclin-C1-1-like
CsGy2G016060.1	Ribosome hibernation promotion factor
CsGy2G016070.1	DNA-binding protein BIN4 isoform X2
CsGy2G016080.1	DNA-binding protein BIN4 isoform X2
CsGy2G016090.1	trafficking protein particle complex subunit 2-like
CsGy2G016100.1	NAC domain-containing protein 2
CsGy2G016110.1	NAC domain-containing protein 2
CsGy2G016120.1	probable glucan 1,3-alpha-glucosidase
CsGy2G016130.1	Putative BTB/POZ domain-containing protein TNFAIP1-like
CsGy2G016140.1	arginine/glutamate-rich 1 protein
CsGy2G016150.1	probable LRR receptor-like serine/threonine-protein kinase isoform X1
CsGy2G016160.1	60S ribosomal protein L34
CsGy2G016170.1	DDT domain-containing protein DDB_G0282237 isoform X1
CsGy2G016180.1	defensin-like protein 1
CsGy2G016190.1	myb domain protein 9
CsGy2G016200.1	Unknown Protein
CsGy2G016210.1	acyl-CoA-binding domain-containing protein 4
CsGy2G016220.1	NAC domain-containing protein 78-like isoform X1
CsGy2G016230.1	Ras-related protein Rab-18-B
CsGy2G016240.1	zinc finger protein ZAT5-like
CsGy2G016250.1	enabled-like protein (DUF1635)
CsGy2G016260.1	shugoshin-1 isoform X1
CsGy2G016270.1	Pectate lyase
CsGy2G016280.1	Pectate lyase
CsGy2G016290.1	protein RNA-directed DNA methylation 3
CsGy2G016300.1	protein NUCLEAR FUSION DEFECTIVE 4-like
CsGy2G016310.1	Glycine-rich RNA-binding family protein
CsGy2G016320.1	P-loop containing nucleoside triphosphate hydrolases superfamily protein
CsGy2G016330.1	Unknown Protein
CsGy2G016340.1	zinc finger protein
CsGy2G016350.1	Carboxypeptidase
CsGy2G016360.1	Unknown Protein
CsGy2G016370.1	Unknown Protein
CsGy2G016380.1	Unknown Protein
CsGy2G016390.1	glutamate receptor 3.4
CsGy2G016400.1	Peroxidase
CsGy2G016410.1	Unknown Protein
CsGy2G016420.1	F-box protein At1g22220
CsGy2G016430.1	hydroxyproline-rich glycoprotein family protein
CsGy2G016440.1	Trehalose 6-phosphate phosphatase
CsGy2G016450.1	endoplasmic reticulum-Golgi intermediate compartment protein 3-like
CsGy2G016460.1	ethylene-responsive transcription factor RAP2-4-like
CsGy2G016470.1	Unknown Protein
CsGy2G016480.1	Transducin/WD40 repeat-like superfamily protein
CsGy2G016490.1	NADH-quinone oxidoreductase subunit H
CsGy2G016500.1	Periplasmic beta-glucosidase
CsGy2G016510.1	2,3-bisphosphoglycerate-dependent phosphoglycerate mutase
CsGy2G016520.1	protein DOWNSTREAM OF FLC
CsGy2G016530.1	Unknown Protein
CsGy2G016540.1	Hexosyltransferase
CsGy2G016550.1	Eukaryotic translation initiation factor 5
CsGy2G016560.1	Auxin response factor
CsGy2G016570.1	GrpE protein homolog
CsGy2G016580.1	Rhomboid-like protein
CsGy2G016590.1	Uncharacterized protein
CsGy2G016600.1	Unknown Protein
CsGy2G016610.1	ATP-dependent zinc metalloprotease FtsH
CsGy2G016620.1	Putative importin-7
